# Supplementary material for: A Randomised, Double-Blind, Placebo-Controlled, Cross-Over Clinical Trial to Evaluate the Biological Effects and Safety of a Polyphenol Supplement on Healthy Ageing
Source: Antioxidants (Basel). 2024 Aug 17;13(8):995. doi: 10.3390/antiox13080995 (PMC11352085; doi:10.3390/antiox13080995)
Supplement: Supplementary file 1 [file antioxidants-13-00995-s001.zip]

Archive with 1 entries (1 files):
- antioxidants-3082742-supplementary.pdf
